# Supplementary material for: Uterotonics for prevention of postpartum haemorrhage: EN-BIRTH multi-country validation study
Source: BMC Pregnancy Childbirth. 2021 Mar 26;21(Suppl 1):230. doi: 10.1186/s12884-020-03420-x (PMC7995712; doi:10.1186/s12884-020-03420-x)
Supplement: Supplementary file 7 — Additional file 7. Survey- reported uterotonic indicator combinations compared with observer-assessed coverage, EN-BIRTH study. [file 12884_2020_3420_MOESM7_ESM.xlsx]

## Sheet: Additional File 7
Every Newborn BIRTH multi-country validation study: informing measurement of coverage and quality of maternal and newborn care
Uterotonics for prevention of postpartum haemorrhage: EN-BIRTH multi-country validation study
Additional File 7: Survey reported uterotonic indicator combinations compared with observer-assessed coverage, EN-BIRTH study
Option 1	Option 2	Option 3		All modes of birth (Vaginal+CS+Mode of birth not recorded by observer)	Azimpur Tertiary	Kushtia District	Pokhara Regional	Temeke Regional	Muhimbili National	Total*		Vaginal Births	Azimpur Tertiary	Kushtia District	Pokhara Regional	Temeke Regional	Muhimbili National	Total*		C-Sections	Azimpur Tertiary	Kushtia District	Pokhara Regional	Temeke Regional	Muhimbili National	Total*		Mode of birth not recorded	Azimpur Tertiary	Kushtia District	Pokhara Regional	Temeke Regional	Muhimbili National	Total*
Detailed question	Detailed question	Detailed question			n%	n%	n%	n%	n%	n%			n%	n%	n%	n%	n%	n%			n%	n%	n%	n%	n%	n%			n%	n%	n%	n%	n%	n%
MRSLD_DelAftMed = 1	MRSLD_DelAftMed = 1	MRSLD_DelAftMed = 1		Total	2910(100.0)	2412(100.0)	7369(100.0)	6747(100.0)	3575(100.0)	23013(100.0)		Total	768	1364	6187	6192	1515	16026		Total	2116	972	1041	470	1991	6590		Total	7	1	2	36	34	80
Skip pattern - then	Skip pattern - then	Skip pattern - then		Uterotonics for prevention of PPH (Observer-assessed)								Uterotonics for prevention of PPH (Observer-assessed)								Uterotonics for prevention of PPH (Observer-assessed)								Uterotonics for prevention of PPH (Observer-assessed)
AND (any one of the following = 1	AND (any one of the following = 1	AND (any one of the following = 1		Observed-Done/happened	2867(98.5)	2333(96.7)	7221(98.0)	6660(98.7)	3487(97.5)	22568(98.1)		Observed-Done/happened	754 (98.2)	1361 (99.8)	6181 (99.9)	6180 (99.8)	1504 (99.3)	15980 (99.7)		Observed-Done/happened	2103 (99.4)	972 (100)	1039 (99.8)	462 (98.3)	1974 (99.1)	6550 (99.4)		Observed-Done/happened	1 (14.3)	0 (0.0)	1 (50)	11 (30.6)	7 (20.6)	20 (25)
**** 1. MRSLD_DelAftMedInjButThi	**** 1. MRSLD_DelAftMedInjButThi	**** 1. MRSLD_DelAftMedInjButThi		Observed - Not done/happened	24(0.8)	4(0.2)	7(0.1)	34(0.5)	52(0.7)	121(0.5)		Observed - Not done/happened	14 (1.8)	3 (0.2)	6 (0.1)	12 (0.2)	11 (0.7)	46 (0.3)		Observed - Not done/happened	13 (0.6)	0 (0.0)	2 (0.2)	8 (1.7)	17 (0.9)	40 (0.6)		Observed - Not done/happened	6 (85.7)	1 (100)	1 (50)	25 (69.4)	27 (79.4)	60 (75)
**** 2. MRSLD_DelAftMedIMIV	**** 2. MRSLD_DelAftMedIMIV	**** 2. MRSLD_DelAftMedIMIV		Not observed/ Don't know	3(0.1)	8(0.3)	27(0.4)	8(0.1)	6(0.2)	52(0.2)		Not observed/ Don't know	0	0	2	2	0	4		Not observed/ Don't know	3	0	99	2	4	108		Not observed/ Don't know	16	75	39	46	31	207
**** 3. MRSLD_DelAftMedPO	**** 3. MRSLD_DelAftMedPO	**** 3. MRSLD_DelAftMedPO		Missing	16(0.6)	67(2.8)	114(1.6)	45(0.7)	30(0.8)	272(1.8)		Missing	0(0.0)	0(0.0)	1(0.02)	1(0.02)	0(0.0)	2(0.01)		Missing	0(0.1)	0(0.0)	80(7.0)	1(0.2)	3(0.1)	87(1.3)		Missing	13(39.4)	67(83.8)	33(60.0)	43(20.6)	27(12.9)	183(31.2)
**** 4. MRSLD_DelAftMedPR with	**** 4. MRSLD_DelAftMedPR	**** 4. MRSLD_DelAftMedPR
	AND MRSLD_DelAftMedPrevtBled=Yes	OR MRSLD_DelAftMedPrevtBled=Yes		Option 1								Option 1								Option 1								Option 1
AND (any one of the following = 1	AND (any one of the following = 1	AND (any one of the following = 1		Yes	2282(80.2)	2052(88.0)	5656(81.7)	5228(90.9)	2156(77.5)	17364(84.2)		Yes	599(80.6)	1158(85.3)	5341(90.9)	4960(93.3)	943(90.2)	13001(90.7)		Yes	1674(80.1)	891(91.9)	295(29.4)	158(50.2)	1118(68.9)	4136(68.9)		Yes	9(90.0)	3(75.0)	20(48.8)	110(91.7)	95(83.3)	237(82.0)
*** 1. MRSLD_DelAftMedOxy	*** 1. MRSLD_DelAftMedOxy	*** 1. MRSLD_DelAftMedOxy		No	153(5.4)	224(9.6)	384(5.6)	185(3.2)	195(7.0)	1141(5.5)		No	92(12.4)	181(13.4)	270(4.6)	159(2.9)	50(4.8)	752(5.2)		No	60(2.9)	42(4.3)	111(10.1)	23(7.3)	139(8.6)	375(6.2)		No	1(10.0)	1(25.0)	3(7.3)	3(2.5)	6(5.2)	14(4.8)
*** 2. MRSLD_DelAftMedErgo	*** 2. MRSLD_DelAftMedErgo	*** 2. MRSLD_DelAftMedErgo		Don't know	409(14.4)	54(2.4)	881(12.7)	339(5.9)	432(15.5)	2116(10.3)		Don't know	52(7.0)	18(1.3)	266(4.5)	198(3.7)	53(5.1)	587(4.1)		Don't know	357(17.1)	37(3.8)	597(59.5)	134(42.5)	366(22.6)	1491(24.8)		Don't know	0(0.0)	0(0.0)	18(43.9)	7(5.8)	13(11.4)	38(13.1)
*** 3. MRSLD_DelAftMedMiso)	*** 3. MRSLD_DelAftMedMiso)	*** 3. MRSLD_DelAftMedMiso)		Total	2844(100.0)	2331(100)	6621(100)	5752(100)	2683(100)	20631(100)		Total	743(100.0)	1357(100.0)	5877(100.0)	5317(100.0)	1046(100.0)	14340(100.0)		Total	2091(100.0)	970(100.0)	1003(100.0)	315(100.0)	1623(100.0)	6002(100.0)		Total	10(100.0)	4(100.0)	41(100.0)	120(100.0)	114(100.0)	289(100.0)
				Option 2								Option 2								Option 2								Option 2
Variable Code Name Definitions				Yes	2282(80.2)	2057(88.2)	5658(81.7)	5233(90.9)	2160(77.6)	17390(84.3)		Yes	599(80.6)	1160(85.5)	5343(90.9)	4965(93.4)	944(90.2)	13011(90.7)		Yes	1664(80.1)	894(92.2)	295(29.4)	158(50.2)	1121(69.1)	4142(69.0)		Yes	9(90.0)	3(75.0)	20(48.8)	110(91.7)	95(83.3)	237(82.0)
MRSLD_DelAftMed = 1	Were you given any medicine after the birth of your baby?			No	153(5.4)	219(9.4)	382(5.5)	180(3.1)	191(6.9)	1125(5.4)		No	92(12.4)	179(13.2)	268(4.6)	154(2.9)	49(4.5)	742(5.2)		No	60(2.9)	39(4.0)	111(11.1)	23(7.3)	136(8.4)	369(6.1)		No	1(10.0)	1(25.0)	3(7.3)	3(2.5)	6(5.3)	14(4.8)
	Yes, No, Don't know, Don't Remember			Don't know	409(14.4)	55(2.4)	881(12.7)	339(5.9)	432(15.5)	2116(10.3)		Don't know	52(7.0)	18(1.3)	266(4.5)	198(3.7)	53(5.1)	587(4.1)		Don't know	357(17.1)	37(3.8)	397(59.5)	134(42.5)	366(22.5)	1491(24.8)		Don't know	0(0.0)	0(0.0)	18(43.9)	7(5.8)	13(11.4)	38(13.1)
	How was the medicine given?			Total	2844(100.0)	2331(100.0)	6621(100.0)	5752(100.0)	2783(100.0)	20631(100.0)		Total	743(100.0)	1357(100.0)	5877(100.0)	5317(100.0)	1046(100.0)	14340(100.0)		Total	2079(100.0)	970(100.0)	1003(100.0)	315(100.0)	1623(100.0)	6002(100.0)		Total	10(100.0)	4(100.0)	41(100.0)	120(100.0)	114(100.0)	289(100.0)
MRSLD_DelAftMedInjButThi	Injection in your thigh or buttocks			Option 3								Option 3								Option 3								Option 3
MRSLD_DelAftMedIMIV	IV drip or bolus			Yes	2289(80.5)	2076(89.1)	5720(82.6)	5242(91.1)	2178(78.3)	17505(84.5)		Yes	601(80.9)	1170(86.2)	5384(91.6)	4972(93.5)	949(90.7)	13076(91.2)		Yes	1679(80.3)	903(93.1)	315(31.4)	160(50.8)	1132(69.7)	4189(69.8)		Yes	9(90.0)	3(75.0)	21(51.2)	110(91.7)	97(85.1)	240(83.0)
MRSLD_DelAftMedPO	Tablets to swallow or hold in your mouth			No	146(5.1)	200(8.6)	320(4.6)	171(3.0)	173(6.2)	1010(4.9)		No	90(12.1)	169(12.4)	227(3.9)	147(2.8)	44(4.2)	677(4.7)		No	55(2.6)	30(3.1)	91(9.1)	21(6.7)	125(7.7)	322(5.4)		No	1(10.0)	1(25.0)	2(4.9)	2(2.5)	4(3.5)	11(3.8)
MRSLD_DelAftMedPR	Tablets in your rectum			Don't know	409(14.4)	55(2.4)	881(12.7)	339(5.9)	432(15.2)	2116(10.3)		Don't know	52(7.0)	18(1.3)	266(4.5)	198(3.7)	53(5.1)	587(4.1)		Don't know	357(17.1)	37(3.8)	597(59.5)	134(42.5)	366(22.5)	1491(24.8)		Don't know	0(0.0)	0(0.0)	18(43.9)	7(5.8)	13(11.4)	38(13.1)
	Don't know, Don't Remember			Total	2844(100.0)	2331(100.0)	6921(100.0)	5752(100.0)	2683(100.0)	20631(100.0)		Total	743(100.0)	1357(100.0)	5877(100.0)	5317(100.0)	1046(100.0)	14340(100.0)		Total	2079(100.0)	970(100.0)	1003(100.0)	315(100.0)	1623(100.0)	6002(100.0)		Total	10(100.0)	4(100.0)	41(100.0)	120(100.0)	114(100.0)	289(100.0)
	Do you know what medication/drug you were given?			*Total is based on an individually weighted mean
MRSLD_DelAftMedOxy	Oxytocin
MRSLD_DelAftMedErgo	Ergometrine
MRSLD_DelAftMedMiso	Misoprostol
	Don't know, Don't Remember
MRSLD_DelAftMedPrevtBled=Yes	Were you told the reason for the injection?
	Yes, No, Don't know, Don't Remember
	Numerator	Denominator
	Were you given any medicine after the birth of your baby?
Survey Reply	Yes , No, Don't know/don't remember.
	How was the medicine given?
Survey Reply	Injection in your thigh or buttocks, IV drip or bolus Tablets to swallow or hold in your mouth, Tablets in your rectum, Don’t know/don’t remember
	When was the injection/tablets given?	All mothers who gave birth in the study sample
Survey Reply	Within 1 minute of delivery of the baby, Within 1-3 minutes of delivery of the baby, More than 3 minutes of delivery of the baby and BEFORE delivery of the placenta, More than 3 minutes of delivery of the baby and AFTER delivery of the placenta, Don’t know/don’t remember.
	Did the health worker tell you that you were going to be given an injection/medication immediately after birth?
Survey Reply	Yes, No, Don't know/don't remember.
	Do you know what medication/drug you were given?
Survey Reply	Yes, No, Don't know/don't remember.
	What was the name of the medication/drug you were given?
Survey Reply	Oxytocin, Ergometrine, Misoprostol, Other, Don't know/don't remember.
	Were you told the reason for the injection?
Survey Reply	Yes, No, Don't know/don't remember.
	What was the reason?
Survey Reply	To prevent heavy/severe bleeding after birth, Other-specify, Don't know/don't remember
