# Supplementary material for: Uterotonics for prevention of postpartum haemorrhage: EN-BIRTH multi-country validation study
Source: BMC Pregnancy Childbirth. 2021 Mar 26;21(Suppl 1):230. doi: 10.1186/s12884-020-03420-x (PMC7995712; doi:10.1186/s12884-020-03420-x)
Supplement: Supplementary file 8 — Additional file 8. Descriptive uterotonic coverage data: observer-assessed, exit-survey reported and register-recorded findings, EN-BIRTH study (n = 23,015). [file 12884_2020_3420_MOESM8_ESM.xlsx]

## Sheet: Additional File 8
Every Newborn BIRTH multi-country validation study: informing measurement of coverage and quality of maternal and newborn care
Uterotonics for prevention of postpartum haemorrhage: EN-BIRTH multi-country validation study
Additional File 8: Descriptive uterotonic coverage data: observer-assessed, exit-survey reported and register-recorded findings, EN-BIRTH study (n=23,015)
Uterotonics for Prevention of Postpartum Haemorrhage
	Bangladesh		Nepal	Tanzania		Total*		Bangladesh		Nepal	Tanzania		Total*		Bangladesh		Nepal	Tanzania		Total*		Bangladesh		Nepal	Tanzania		Total*
	Azimpur	Kushtia	Pokhara	Temeke	Muhimbili			Azimpur	Kushtia	Pokhara	Temeke	Muhimbili			Azimpur	Kushtia	Pokhara	Temeke	Muhimbili			Azimpur	Kushtia	Pokhara	Temeke	Muhimbili
	Tertiary	District	Regional	Regional	National			Tertiary	District	Regional	Regional	National			Tertiary	District	Regional	Regional	National			Tertiary	District	Regional	Regional	National
	n (%)	n (%)	n (%)	n (%)	n (%)			n (%)	n (%)	n (%)	n (%)	n (%)			n (%)	n (%)	n (%)	n (%)	n (%)			n (%)	n (%)	n (%)	n (%)	n (%)
Definition
Mode of delivery	All Modes of birth Combined							NVD/Forceps/Vacuum							Caesarean section (Elective/ Emergency)							Delivery mode Unknown (Not observed/ Missing)
Labour and Delivery (L&D) Observation
Total	2910	2412	7370	6748	3575	23015		768	1364	6187	6192	1515	16026		2116	972	1041	470	1991	6590		7	1	2	36	34	80
Observed given	2858 (98.9)	2333 (99.8)	7221 (99.9)	6653 (99.3)	3485 (98.4)	22550 (99.4)		754 (98.2)	1361 (99.8)	6181 (99.9)	6180 (99.8)	1504 (99.3)	15980 (99.7)		2103 (99.4)	972 (100)	1039 (99.8)	462 (98.3)	1974 (99.1)	6550 (99.4)		1 (14.3)	0 (0.0)	1 (50)	11 (30.6)	7 (20.6)	20 (25)
Observed not given	33 (1.1)	4 (0.2)	9 (0.1)	45 (0.7)	55 (1.6)	146 (0.6)		14 (1.8)	3 (0.2)	6 (0.1)	12 (0.2)	11 (0.7)	46 (0.3)		13 (0.6)	0 (0.0)	2 (0.2)	8 (1.7)	17 (0.9)	40 (0.6)		6 (85.7)	1 (100)	1 (50)	25 (69.4)	27 (79.4)	60 (75)
Not observed	19	75	140	50	35	319		0	0	2	2	0	4		3	0	99	2	4	108		16	75	39	46	31	207
Maternal Exit-Survey (Broad definition)
Total	2844	2331	6922	5752	2783	20632		751	1357	5877	5364	1095	14444		2091	969	997	321	1597	5975		1	0 (0.0)	27	18	19	65
Uterotonic given	2282 (80.3)	2052 (88.2)	5656 (82)	5228 (91.7)	2156 (79.5)	17374 (84.8)		607 (80.8)	1161 (85.6)	5355 (91.1)	5050 (94.1)	1011 (92.3)	13184 (91.3)		1674 (80.1)	891 (92)	295 (29.6)	161 (50.2)	1131 (70.8)	4152 (69.5)		1 (100)	0 (0.0)	6 (22.2)	17 (94.4)	14 (73.7)	38 (58.5)
Uterotonic not given	153 (5.4)	224 (9.6)	384 (5.6)	185 (3.2)	195 (7.2)	1141 (5.6)		93 (12.4)	182 (13.4)	271 (4.6)	161 (3)	54 (4.9)	761 (5.3)		60 (2.9)	42 (4.3)	111 (11.1)	24 (7.5)	139 (8.7)	376 (6.3)		0 (0.0)	0 (0.0)	2 (7.4)	0 (0.0)	2 (10.5)	4 (6.2)
Don’t know	408 (14.4)	50 (2.1)	861 (12.5)	290 (5.1)	360 (13.3)	1969 (9.6)		51 (6.8)	14 (1)	251 (4.3)	153 (2.9)	30 (2.7)	499 (3.5)		357 (17.1)	36 (3.7)	591 (59.3)	136 (42.4)	327 (20.5)	1447 (24.2)		0 (0.0)	0 (0.0)	19 (70.4)	1 (5.6)	3 (15.8)	23 (35.4)
Missing	1	5	21	49	72	148		1	4	15	49	30	99		0	1	6	0	42	49		0	0	19	1	3	23
Data Extraction from L&D Register""
Total	2209	2055	6838	6474	3483	21059		561	1198	5962	6002	1503	15226		1647	857	870	455	1968	5797		1	0	6	17	12	36
Uterotonic given	2196 (99.4)	444 (21.6)	53 (0.8)	6318 (97.6)	2245 (64.5)	11256 (53.4)		555 (98.9)	393 (32.8)	48 (0.8)	5857 (97.6)	1390 (92.5)	8243 (54.1)		1641 (99.6)	51 (6)	5 (0.6)	446 (98)	849 (43.1)	2992 (51.6)		0 (0.0)	0 (0.0)	0 (0.0)	15 (88.2)	6 (50)	21 (58.3)
Uterotonic not given	12 (0.5)	1609 (78.3)	177 (2.6)	101 (1.6)	140 (4)	2039 (9.7)		5 (0.9)	804 (67.1)	134 (2.2)	94 (1.6)	38 (2.5)	1075 (7.1)		6 (0.4)	805 (93.9)	38 (4.4)	7 (1.5)	102 (5.2)	958 (16.5)		1 (100)	0 (0.0)	5 (83.3)	0 (0.0)	0 (0.0)	6 (16.7)
Not readable	1 (0)	2 (0.1)	22 (0.3)	5 (0.1)	5 (0.1)	35 (0.2)		1 (0.2)	1 (0.1)	19 (0.3)	5 (0.1)	0 (0.0)	26 (0.2)		0 (0.0)	1 (0.1)	3 (0.3)	0 (0.0)	4 (0.2)	8 (0.1)		0 (0.0)	0 (0.0)	0 (0.0)	0 (0.0)	1 (8.3)	1 (2.8)
Not recorded	0 (0)	0 (0)	6586 (96.3)	50 (0.8)	1093 (31.4)	7729 (36.7)		0 (0.0)	0 (0.0)	5761 (96.6)	46 (0.8)	75 (5)	5882 (38.6)		0 (0.0)	0 (0.0)	824 (94.7)	2 (0.4)	1013 (51.5)	1839 (31.7)		0 (0.0)	0 (0.0)	1 (16.7)	2 (11.8)	5 (41.7)	8 (22.2)
Uterotonic given (Observation L&D)
Type of Uterotonic given	2858	2333	7221	6653	3485	22550		754	1361	6181	6180	1504	15980		2103	972	1039	462	1974	6550		1	0 (0.0)	1	11	7	20
Oxytocin	2,855 (99.9)	2,221 (95.2)	7,202 (99.7)	6,644 (99.9)	3,480 (99.9)	22,402 (99.3)		752 (99.7)	1250 (91.8)	6162 (99.7)	6171 (99.9)	1501 (99.8)	15836 (99.1)		2102 (100)	971 (99.9)	1039 (100)	462 (100)	1972 (99.9)	6546 (99.9)		1 (100)	0 (0.0)	1 (100)	11 (100)	7 (100)	20 (100)
Ergometrine	1 (0.0)	2 (0.1)	18 (0.2)	8 (0.1)	4 (0.1)	33 (0.1)		0 (0.0)	1 (0.1)	18 (0.3)	8 (0.1)	3 (0.2)	30 (0.2)		1 (0.0)	1 (0.1)	0 (0.0)	0 (0.0)	1 (0.1)	3 (0.0)		0 (0.0)	0 (0.0)	0 (0.0)	0 (0.0)	0 (0.0)	0 (0.0)
Misoprostol	2 (0.1)	110 (4.7)	1 (0.0)	1 (0.0)	1 (0.0)	115 (0.5)		2 (0.3)	110 (8.1)	1 (0.0)	1 (0.0)	0 (0.0)	114 (0.7)		0 (0.0)	0 (0.0)	0 (0.0)	0 (0.0)	1 (0.1)	1 (0.0)		0 (0.0)	0 (0.0)	0 (0.0)	0 (0.0)	0 (0.0)	0 (0.0)
Timing of Uterotonic given
<1 min	1105 (38.7)	923 (39.6)	647 (9)	399 (6)	518 (14.9)	3592 (15.9)		118 (15.6)	372 (27.3)	480 (7.8)	318 (5.1)	167 (11.1)	1455 (9.1)		987 (46.9)	551 (56.7)	167 (16.1)	80 (17.3)	350 (17.7)	2135 (32.6)		0 (0.0)	0 (0.0)	0 (0.0)	1 (9.1)	1 (14.3)	2 (10)
1-<3 mins	1433 (50.1)	1182 (50.7)	4306 (59.6)	3085 (46.4)	2154 (61.8)	12160 (53.9)		471 (62.5)	814 (59.8)	3565 (57.7)	2789 (45.1)	845 (56.2)	8484 (53.1)		961 (45.7)	368 (37.9)	741 (71.3)	293 (63.4)	1308 (66.3)	3671 (56)		1 (100)	0 (0.0)	0 (0.0)	2 (18.2)	1 (14.3)	4 (20)
3- <6 mins	221 (7.7)	151 (6.5)	1387 (19.2)	2147 (32.3)	515 (14.8)	4421 (19.6)		113 (15)	126 (9.3)	1279 (20.7)	2092 (33.9)	324 (21.5)	3934 (24.6)		108 (5.1)	25 (2.6)	107 (10.3)	54 (11.7)	191 (9.7)	485 (7.4)		0 (0.0)	0 (0.0)	0 (0.0)	1 (9.1)	0 (0.0)	1 (5)
6-<9 mins	47 (1.6)	30 (1.3)	395 (5.5)	552 (8.3)	110 (3.2)	1134 (5)		28 (3.7)	22 (1.6)	389 (6.3)	540 (8.7)	63 (4.2)	1042 (6.5)		19 (0.9)	7 (0.7)	6 (0.6)	12 (2.6)	47 (2.4)	91 (1.4)		0 (0.0)	0 (0.0)	0 (0.0)	0 (0.0)	0 (0.0)	0 (0.0)
9+ mins	46 (1.6)	33 (1.4)	459 (6.4)	439 (6.6)	170 (4.9)	1147 (5.1)		21 (2.8)	26 (1.9)	448 (7.2)	420 (6.8)	94 (6.3)	1009 (6.3)		25 (1.2)	7 (0.7)	12 (1.2)	19 (4.1)	74 (3.7)	137 (2.1)		0 (0.0)	0 (0.0)	0 (0.0)	0 (0.0)	0 (0.0)	0 (0.0)
Missing	6 (0.2)	14 (0.6)	27 (0.4)	31 (0.5)	18 (0.5)	96 (0.4)		3 (0.4)	1 (0.1)	20 (0.3)	21 (0.3)	11 (0.7)	56 (0.4)		3 (0.1)	14 (1.4)	6 (0.6)	4 (0.9)	4 (0.2)	31 (0.5)		0 (0.0)	0 (0.0)	1 (100)	7 (63.6)	5 (71.4)	13 (65)
Route of Uterotonic Given*
IM	622 (21.8)	63 (2.7)	6,294 (87.2)	6,209 (93.3)	1,507 (43.2)	14,695 (65.2)		617 (81.8)	62 (4.6)	6138 (99.3)	6129 (99.2)	1426 (94.8)	14372 (89.9)		5 (0.2)	1 (0.1)	155 (14.9)	69 (14.9)	77 (3.9)	307 (4.7)		0 (0.0)	0 (0.0)	1 (100)	11 (100)	4 (57.1)	16 (80)
IV drop or bolus	2,230 (78)	2,160 (92.6)	924 (12.8)	439 (6.6)	1,977 (56.7)	7,730 (34.3)		135 (17.9)	1190 (87.4)	41 (0.7)	46 (0.7)	78 (5.2)	1490 (9.3)		2094 (99.6)	970 (99.8)	883 (85)	393 (85.1)	1896 (96)	6236 (95.2)		1 (100)	0 (0.0)	0 (0.0)	0 (0.0)	3 (42.9)	4 (20)
Oral	2 (0.1)	4 (0.2)	1 (0.0)	0 (0.0)	0 (0.0)	7 (0.0)		0 (0.0)	3 (0.2)	0 (0.0)	0 (0.0)	0 (0.0)	3 (0.0)		2 (0.1)	1 (0.1)	1 (0.1)	0 (0.0)	0 (0.0)	4 (0.1)		0 (0.0)	0 (0.0)	0 (0.0)	0 (0.0)	0 (0.0)	0 (0.0)
Rectal	2 (0.1)	105 (4.5)	0 (0.0)	1 (0.0)	0 (0.0)	108 (0.5)		2 (0.3)	105 (7.7)	0 (0.0)	1 (0.0)	0 (0.0)	108 (0.7)		0 (0.0)	0 (0.0)	0 (0.0)	0 (0.0)	0 (0.0)	0 (0.0)		0 (0.0)	0 (0.0)	0 (0.0)	0 (0.0)	0 (0.0)	0 (0.0)
Others	0 (0.0)	1 (0.0)	0 (0.0)	1 (0.0)	0 (0.0)	2 (0.0)		0 (0.0)	1 (0.1)	0 (0.0)	1 (0.0)	0 (0.0)	2 (0.0)		0 (0.0)	0 (0.0)	0 (0.0)	0 (0.0)	0 (0.0)	0 (0.0)		0 (0.0)	0 (0.0)	0 (0.0)	0 (0.0)	0 (0.0)	0 (0.0)
Missing	2 (0.1)	0 (0.0)	2 (0.0)	3 (0.0)	1 (0.0)	8 (0.0)		0 (0.0)	0 (0.0)	2 (0.0)	3 (0.0)	0 (0.0)	5 (0.0)		2 (0.1)	0 (0.0)	0 (0.0)	0 (0.0)	1 (0.1)	3 (0.0)		0 (0.0)	0 (0.0)	0 (0.0)	0 (0.0)	0 (0.0)	0 (0.0)
Uterotonic given (Exit-Survey Data)
Name of medicine (Uterotonics) (2-31)
Oxytocin [MRSLD_DelAftMedOxy]	1(0.04)	17(0.7)	309(4.5)	14(0.2)	65(2.3)	406(2.0)		0(0.0)	6(0.4)	306(5.2)	14(0.3)	51(4.9)	377(2.6)		1(0.1)	11(1.1)	3(0.3)	0(0.0)	12(0.7)	27(0.4)		0(0.0)	0(0.0)	0(0.0)	0(0.0)	2(1.7)	2(0.7)
Ergometrine [MRSLD_DelAftMedErgo]	1(0.04)	3(0.1)	1(0.02)	1(0.02)	0(0.0)	6(0.03)		0(0.0)	0(0.0)	1(0.02)	1(0.02)	0(0.0)	1(0.01)		1(0.1)	3(0.3)	0(0.0)	0(0.0)	0(0.0)	4(0.1)		2(20.0)	0(0.0)	0(0.0)	1(0.8)	4(3.5)	7(2.4)
Misoprostol [MRSLD_DelAftMedMiso]	2(0.1)	3(0.1)	1(0.01)	0(0.0)	0(0.0)	6(0.03)		0(0.0)	3(0.2)	1(0.02)	0(0.0)	0(0.0)	4(0.03)		1(0.1)	0(0.0)	0(0.0)	0(0.0)	0(0.0)	1(0.02)		1(10.0)	0(0.0)	0(0.0)	0(0.0)	0(0.0)	1(0.3)
Other (not uterotonic) [MRSLD_DelAftMedOth]	48(1.7)	0(0.0)	43(0.6)	3(0.54)	168(6.0)	262(1.3)		29(3.9)	0(0.0)	43(0.7)	2(0.04)	3(0.3)	77(0.5)		18(0.9)	0(0.0)	0(0.0)	0(0.0)	163(10.0)	181(3.0)		1(10.0)	0(0.0)	0(0.0)	1(0.8)	2(1.8)	4(1.4)
Don’t know/don’t remember [MRSLD_DelAftMedKnow]	51(1.8)	350(15.0)	404(5.8)	28(0.5)	238(8.6)	1071(5.2)		30(4.0)	195(14.4)	399(6.8)	27(0.5)	57(5.4)	708(4.9)		19(0.9)	155(16.0)	5(0.5)	0(0.0)	177(10.9)	356(5.9)		2(20.0)	0(0.0)	0(0.0)	1(0.8)	4(3.5)	7(2.4)
Timing of Medicine/ injection given to mother after delivery [MRSLD_DelAftMedTm]
Within a minute of delivery	39(1.4)	592(25.4)	1429(20.6)	2711(47.1)	756(27.2)	5527(26.8)		22(2.9)	353(26.0)	1365(23.2)	2594(48.8)	593(56.7)	4927(34.4)		16(0.8)	239(26.6)	59(5.9)	42(13.3)	111(6.8)	467(7.8)		1(10.0)	0(0.0)	5(12.22)	75(62.5)	52(45.6)	133(46.0)
Within 1 – 3 min of delivery	257(9.0)	793(34.0)	3641(52.6)	2068(36.0)	434(15.6)	7193(34.9)		149(20.1)	503(37.1)	3429(58.4)	2001(37.6)	297(28.4)	6379(44.5)		106(5.1)	289(29.8)	198(19.7)	40(12.7)	104(6.4)	737(12.3)		2(20.0)	1(25.0)	14(34.1)	27(22.5)	33(28.9)	77(26.6)
More than 3 min of delivery and before placenta delivered	196(6.9)	107(5.2)	199(2.9)	31(0.5)	27(1.0)	560(2.7)		58(7.8)	49(3.6)	191(3.2)	28(0.5)	9(0.9)	335(2.3)		138(6.6)	57(5.9)	8(0.8)	2(0.6)	18(1.1)	223(3.7)		0(0.0)	1(25.0)	0(0.0)	1(0.8)	0(0.0)	2(0.7)
More than 3 min of delivery and after placenta delivered	1675(58.9)	28(1.2)	186(2.7)	73(1.3)	684(24.6)	2646(12.8)		364(49.0)	12(0.9)	182(3.1)	67(1.3)	27(2.6)	652(4.6)		1305(62.4)	15(1.6)	3(0.3)	5(1.6)	651(40.1)	1979(33.0)		6(60.0)	1(25.0)	1(2.4)	1(0.8)	6(5.3)	15(5.2)
Don't know/remember	122(4.9)	556(23.9)	265(3.8)	359(6.2)	277(9.9)	1579(7.6)		8(1.1)	253(18.6)	217(3.7)	282(5.3)	23(2.2)	783(5.5)		114(5.4)	303(31.2)	47(4.7)	71(22.5)	248(15.3)	783(13.0)		0(0.0)	0(0.0)	1(2.4)	6(5.0)	6(5.3)	13(4.5)
Missing	555(19.5)	255(10.9)	1201(17.3)	510(8.9)	605(21.7)	3126(15.5)		142(19.1)	187(13.8)	493(8.4)	345(6.5)	97(9.3)	1264(8.8)		412(19.7)	67(6.9)	688(68.6)	155(49.2)	491(30.2)	1813(30.2)		1(10.0)	1(25.0)	20(48.8)	10(8.3)	17(14.9)	49(17.0)
Injection in thigh or buttocks [MRSLD_DelAftMedInjButThi]
Yes	1786(62.8)	408(17.5)	4881(70.5)	5219(90.7)	2064(74.2)	14358(69.6)		395(53.2)	218(16.1)	4618(78.6)	4955(93.2)	931(89.0)	11117(77.5)		1385(66.2)	190(19.6)	250(24.9)	154(48.9)	1041(64.1)	3020(50.3)		6(60.0)	0(0.0)	13(31.7)	110(91.7)	92(80.7)	221(76.5)
No	503(17.7)	1668(71.6)	839(12.1)	23(0.4)	114(4.1)	3147(15.2)		206(27.7)	952(70.1)	766(13.0)	17(0.3)	17(1.7)	1959(13.7)		294(14.1)	712(73.5)	65(6.5)	6(1.9)	88(5.6)	1169(19.5)		3(30.0)	3(75.0)	8(19.5)	0(0.0)	5(4.4)	19(6.6)
Missing	555(19.5)	255(10.9)	1201(17.3)	510(8.9)	605(21.7)	3126(15.1)		142(19.1)187(13.8)		493(8.4)	345(6.5)	97(9.3)	1264(8.8)		412(19.7)	67(6.9)	688(68.6)	155(49.2)	491(30.2)	1813(30.2)		1(10.0)	1(25.0)	20(48.8)	10(8.3)	17(14.9)	49(17.0)
IV drip or bolus [MRSLD_DelAftMedIMIV]
Yes	1702(59.8)	1587(68.1)	1495(21.6)	23(0.4)	643(23.1)	5450(26.4)		257(34.6)	875(64.5)	1301(22.1)	19(0.4)	45(4.3)	2497(17.4)		1432(68.9)	710(73.2)	189(18.8)	4(1.3)	588(36.2)	2933(48.9)		3(30.0)	2(50.0)	5(12.2)	0(0.0)	10(8.8)	44(6.9)
No	587(20.6)	489(20.9)	4225(61.0)	5219(90.7)	1535(55.2)	12055(58.4)		344(46.3)	295(21.7)	4083(69.5)	4953(93.1)	904(86.4)	10579(73.8)		237(11.3)	193(19.9)	126(12.6)	156(49.5)	544(33.5)	1256(20.9)		6(60.0)	1(25.0)	16(39.0)	110(91.7)	87(76.3)	220(76.1)
Missing	555(19.5)	255(10.9)	1201(17.3)	510(8.9)	605(21.7)	3126(15.1)		142(19.1)	187(13.8)	493(8.4)	345(6.5)	97(9.3)	1264(9.8)		412(19.7)	67(6.9)	688(68.9)	155(49.2)	491(30.2)	1813(30.2)		1(10.0)	1(25.0)	20(48.8)	10(8.3)	17(14.9)	49(17.0)
Tablets to swallow or hold in your mouth [MRSLD_DelAftMedPO]
Yes	1289(45.3)	615(26.4)	2945(42.5)	5(0.1)	85(3.0)	4939(23.9)		233(31.4)	307(22.6)	2804(47.7)	5(0.1)	12(1.1)	3361(23.4)		1051(50.3)	307(31.7)	128(12.8)	0(0.0)	69(4.2)	1555(25.9)		5(50.0)	1(25.0)	13(31.7)	0(0.0)	4(3.5)	23(7.9)
No	1000(35.2)	1461(62.7)	2775(40.1)	5237(91.0)	2093(75.2)	12566(60.9)		368(48.5)	863(63.6)	2580(43.9)	4967(93.4)	937(89.6)	9712(67.7)		628(30.0)	596(61.4)	187(18.6)	160(50.8)	1063(65.5)	2634(43.9))		4(40.0)	2(50.0)	8(19.5)	110(91.7)	93(81.6)	217(75.1)
Missing	555(19.5)	255(10.9)	1201(17.3)	510(8.9)	605(21.7)	3126(15.1)		142(19.1)	187(13.8)	493(8.4)	345(6.5)	97(9.2)	1264(8.8)		412(19.7)	67(6.9)	688(68.6)	155(49.2)	491(30.2)	1813(30.2)		1(10.0)	1(25.0)	20(48.8)	10(8.3)	17(14.9)	49(17.0)
Tablets in rectum [MRSLD_DelAftMedPR]
Yes	1653(58.1)	702(30.1)	18(0.3)	0(0.0)	2(0.1)	2375(11.5)		398(53.6)	281(20.7)	18(0.3)	0(0.0)	1(0.1)	698(4.9)		1250(59.8)	421(46.6)	0(0.0)	0(0.0)	1(0.1)	1672(27.9)		5(50.0)	0(0.0)	0(0.0)	0(0.0)	0(0.0)	5(1.7)
No	636(22.4)	1374(58.9)	5702(82.4)	5242(91.1)	2176(78.2)	15130(73.3)		203(27.3)	889(65.5)	5366(91.3)	4972(93.5)	948(90.6)	12378(86.3)		429(50.5)	482(49.7)	315(31.4)	160(50.8)	1131(69.7)	2517(41.9)		4(40.0)	3(75.0)	21(51.2)	110(91.7)	97(85.1)	235(81.3)
Missing	555(19.5)	255(10.9)	1201(17.3)	510(8.9)	605(21.7)	3126(15.1)		142(19.1)	187(13.8)	493(8.4)	345(6.5)	97(9.2)	1264(8.8)		412(19.7)	67(6.9)	688(68.6)	155(49.2)	491(30.2)	1813(30.2)		1(10.0)	1(25.0)	20(48.8)	10(8.3)	17(14.9)	49(17.0)
Don't know/remember [MRSLD_DelAftMedDK]
Yes	7(0.2)	23(1.0)	64(0.9)	8(0.1)	22(0.8)	124(0.6)		2(0.3)	12(1.0)	43(0.8)	6(0.1)	6(0.6)	69(0.5)		5(0.3)	11(1.1)	20(1.9)	2(0.6)	14(0.9)	52(0.9)		0(0.0)	0(0.0)	1(1.0)	1(1.0)	2(1.7)	3(1.0)
No	2282(80.2)	2053(88.1)	5656(81.7)	5234(90.9)	2156(77.5)	17381(84.2)		599(80.6)	1158(85.3)	5341(90.9)	4966(93.4)	943(90.1)	13007(90.7)		1674(80.1)	892(91.9)	295(29.4)	158(60.2)	1118(68.9)	4137(68.9)		9(90.0)	3(75.0)	20(48.8)	110(91.7)	95(83.3)	237(82.0)
Missing	555(19.5)	255(10.9)	1201(17.3)	510(8.9)	605(21.7)	3126(15.1)		142(19.1)	187(13.8)	493(8.4)	345(6.5)	97(9.2)	1264(8.8)		412(19.7)	67(6.9)	688(68.6)	155(49.2)	491(30.2)	1813(30.2)		1(10.0)	1(25.0)	20(48.8)	10(8.3)	17(14.9)	49(17.0)
Health worker told woman about giving medication immediately after birth [MRSLD_DelAftMedCsl]
Yes	399(14.0)	971(41.7)	3253(47.0)	4672(81.2)	1894(68.1)	11189(54.2)		91(12.2)	570(42.0)	3073(52.3)	4456(83.8)	853(81.5)	9043(63.1)		306(14.6)	400(41.2)	170(16.9)	120(38.1)	958(59.0)	1954(32.6)		2(20.0)	1(25.0)	10(24.4)	96(80.0)	83(72.8)	192(66.4)
No	1843(64.8)	949(40.7)	2259(32.6)	514(8.9)	226(8.1)	5791(28.1)		503(67.7)	518(38.2)	2137(36.4)	473(8.9)	78(7.4)	3709(25.9)		1333(63.7)	429(44.2)	114(11.4)	27(8.6)	135(8.3)	2038(33.9)		7(70.0)	2(50.0)	8(19.5)	14(11.7)	13(11.4)	44(15.2)
Don’t know/don’t remember	47(1.7)	156(6.7)	208(3.0)	56(0.9)	58(2.1)	525(2.5)		7(0.9)	82(6.0)	174(2.9)	43(0.8)	18(1.7)	324(2.3)		40(1.9)	74(7.6)	31(3.1)	13(4.1)	39(2.4)	197(3.3)		0(0.0)	0(0.0)	3(7.3)	0(0.0)	1(0.9)	4(1.4)
Missing	555(19.5)	255(10.9)	1201(17.3)	510(8.9)	605(21.7)	3126(15.1)		142(19.1)	187(13.8)	493(8.4)	345(6.5)	97(9.2)	1264(8.8)		412(19.7)	67(6.9)	688(68.6)	155(49.2)	491(30.2)	1813(30.2)		1(10.0)	1(25.0)	20(48.8)	10(8.3)	17(14.9)	49(17.0)
Told the reason for the injection [MRSLD_DelAftMedReasCsl]
Yes	235(8.3)	397(17.0)	1307(18.9)	3824(66.5)	1681(60.4)	7444(36.1)		58(7.8)	228(16.8)	1274(21.7)	3661(68.8)	743(71.0)	5964(41.6)		175(8.4)	169(17.4)	26(2.6)	81(25.7)	862(53.1)	1313(21.9)		2(20.0)	0(0.0)	7(17.1)	82(68.3)	76(66.7)	167(57.8)
No	1602(56.3)	791(33.9)	3423(49.5)	1245(21.6)	341(12.2)	7402(35.9)		437(58.8)	428(31.5)	3223(54.8)	1158(21.8)	155(14.8)	5401(37.7)		1159(55.4)	360(37.1)	191(19.0)	63(20.0)	168(10.4)	1941(32.3)		6(60.0)	3(75.0)	9(21.9)	24(20.0)	18(15.8)	60(20.8)
Don’t know/don’t remember	452(15.9)	888(38.1)	990(14.3)	173(3.0)	156(5.6)	2659(12.9)		106(14.3)	514(37.9)	887(15.1)	153(2.9)	51(4.9)	1711(11.9)		345(16.5)	374(38.6)	98(9.8)	16(5.1)	102(6.3)	935(15.6)		1(10.0)	0(0.0)	5(12.2)	4(3.3)	3(2.6)	13(4.5)
Missing	555(19.5)	255(10.9)	1201(17.3)	510(8.9)	605(21.7)	3126(15.1)		142(19.1)	187(13.8)	493(8.4)	345(6.5)	97(9.3)	1264(8.8)		412(19.7)	67(6.9)	688(68.6)	155(49.2)	491(30.2)	1813(30.2)		1(10.0)	1(25.0)	20(48.8)	10(8.3)	17(14.9)	49(17.0)
Reason : To prevent heavy/severe bleeding after birth [MRSLD_DelAftMedPrevtBled]
Yes	12(0.4)	359(15.4)	1109(16.0)	3733(64.9)	950(34.1)	6163(29.9)		5(0.7)	208(15.3)	1082(18.4)	3597(67.6)	702(67.1)	5594(39.0)		6(0.3)	151(15.6)	20(2.0)	54(17.1)	183(11.3)	414(6.9)		1(10.0)	0(0.0)	7(17.1)	82(68.3)	65(57.0)	155(53.6)
No	223(7.8)	38(1.6)	198(2.9)	91(1.6)	731(26.3)	1281(6.2)		53(7.1)	20(1.5)	192(3.3)	64(1.2)	41(3.9)	370(2.5)		169(8.1)	18(1.9)	6(0.6)	27(8.6)	679(41.8)	899(15.0)		1(10.0)	0(0.0)	0(0.0)	0(0.0)	11(9.6)	12(4.1)
Missing	2609(91.7)	1934(83.0)	5614(81.1)	1928(33.5)	1102(39.6)	13187(63.9)		685(92.2)	1129(83.2)	4603(78.3)	1656(31.1)	303(29.0)	8376(58.4)		1916(91.6)	801(82.6)	977(97.4)	234(74.3)	761(46.9)	4689(78.1)		8(80.0)	4(100.0)	34(82.9)	38(31.7)	38(33.3)	122(42.2)
NVD= normal vaginal delivery
*Totals are based on individually weighted means
**IV Route of administration was via ''push'' or infusion, we did not observe over what time IV medication was given.
"" Pokhara data dropped from validity analysis as no column in register
